# Supplementary material for: Recurrent small variants in NESP55/NESPAS associated with broad GNAS methylation defects and pseudohypoparathyroidism type 1B
Source: JCI Insight. 2024 Dec 20;9(24):e185874. doi: 10.1172/jci.insight.185874 (PMC11665564; doi:10.1172/jci.insight.185874)
Supplement: Supporting data values [file jciinsight-9-185874-s168.xlsx]

## Sheet: Figure 5A
Sample	Target	Cq	analysis
1_ELEA	GNASAS	27.6366	27.6752	-8.84876	0.002169
1_ELEA	GNASAS	27.5611					case								control
1_ELEA	GNASAS	27.8279					affected status		affected	affected	affected	affected	affected			affected	unaffected	unaffected	unaffected	unaffected	unaffected	unaffected	unaffected	affected	unaffected	affected	affected	affected	unaffected	unaffected	affected	affected	unaffected	unaffected
1_ELEA	GUSB	18.7205	18.8265				variant		6bp	6bp	6bp	6bp	6bp			STX 4-6								STX 4-6		STX 1-8	STX 4-6	STX 4-6			STX 1-8	STX 4-6
1_ELEA	GUSB	18.8783					sample		MIBA Jr	BRSA	MICHBA	KASA	FRBO			1_ELEA	10_JASA	11_PERE	12_ROSA	13_LAHA	14_DEBA	15_BRDA	16_JESA	17_ADMI	18_JJMO Jr.	2_HIPO	23_CYBE 118	3_BSKU	4_HSMO	5_MIBA Sr.	6_SUGO	7_TAKU	8_MIHA	9_MEHA
1_ELEA	GUSB	18.8806					value		0.0144309	0.0222891	0.0223603	0.00619892	0.019852			0.002169	0.00246147	0.0063008	0.00564007	0.00282122	0.00228497	0.00492308	0.00518458	0.00899719	0.00457498	0.00419031	0.00550856	0.00439306	0.00831064	0.00919713	0.00553713	0.00338441	0.00616696	0.00821149	0.00609712
10_JASA	GNASAS	28.4616	28.6292	-8.66626	0.00246147		normalized value		2.36684	3.65568	3.66736	1.0167	3.25596			0.355741	0.40371	1.03341	0.925039	0.462713	0.374762	0.807443	0.850332	1.47565	0.750352	0.687261	0.903469	0.720515	1.36304	1.50844	0.908156	0.555083	1.01145	1.34678
10_JASA	GNASAS	28.8895					Affected (6 bp)		x	x	x	x	x
10_JASA	GNASAS	28.5366					Affected (STX16)									x								x		x	x	x			x	x
10_JASA	GUSB	19.9351	19.963				carrier (6 bp)													x	x
10_JASA	GUSB	19.8707					Unaffected										x	x	x			x	x		x				x	x			x	x
10_JASA	GUSB	20.0831
11_PERE	GNASAS	27.8752	27.9103	-7.31025	0.0063008
11_PERE	GNASAS	27.8786
11_PERE	GNASAS	27.9773
11_PERE	GUSB	20.6334	20.6001
11_PERE	GUSB	20.5297
11_PERE	GUSB	20.6371
12_ROSA	GNASAS	27.4119	27.5071	-7.47007	0.00564007
12_ROSA	GNASAS	27.5956
12_ROSA	GNASAS	27.5138
12_ROSA	GUSB	20.3818	20.037				6bp
12_ROSA	GUSB	20.2145					2.36684	3.65568	3.66736	1.0167	3.25596
12_ROSA	GUSB	19.5148					STX16 deletion
13_LAHA	GNASAS	27.8592	28.038	-8.46947	0.00282122		0.355741	1.47565	0.687261	0.903469	0.720515	0.908156	0.555083
13_LAHA	GNASAS	28.1947					carrier
13_LAHA	GNASAS	28.06					0.462713	0.374762
13_LAHA	GUSB	19.6369	19.5685				unaffected
13_LAHA	GUSB	19.4823					0.40371	1.03341	0.925039	0.807443	0.850332	0.750352	1.36304	1.50844	1.01145	1.34678
13_LAHA	GUSB	19.5863
14_DEBA	GNASAS	28.3425	28.3331	-8.77361	0.00228497
14_DEBA	GNASAS	28.2998
14_DEBA	GNASAS	28.357
14_DEBA	GUSB	19.6253	19.5595
14_DEBA	GUSB	19.4929
14_DEBA	GUSB	19.5603
15_BRDA	GNASAS	27.6175	28.1284	-7.66622	0.00492308
15_BRDA	GNASAS	28.3264
15_BRDA	GNASAS	28.4412
15_BRDA	GUSB	20.6564	20.4622
15_BRDA	GUSB	20.462
15_BRDA	GUSB	20.2681
16_JESA	GNASAS	27.3356	27.56	-7.59156	0.00518458
16_JESA	GNASAS	27.8476
16_JESA	GNASAS	27.4969
16_JESA	GUSB	19.7371	19.9685
16_JESA	GUSB	20.0358
16_JESA	GUSB	20.1325
17_ADMI	GNASAS	27.4412	27.4228	-6.79631	0.00899719
17_ADMI	GNASAS	27.4012
17_ADMI	GNASAS	27.4259
17_ADMI	GUSB	20.4898	20.6265
17_ADMI	GUSB	20.7398
17_ADMI	GUSB	20.6498
18_JJMO Jr.	GNASAS	26.9805	27.1677	-7.77202	0.00457498
18_JJMO Jr.	GNASAS	27.2351
18_JJMO Jr.	GNASAS	27.2875
18_JJMO Jr.	GUSB	19.3824	19.3957
18_JJMO Jr.	GUSB	19.4408
18_JJMO Jr.	GUSB	19.3639
19_FRBO	GNASAS	25.5313	25.7301	-5.65457	0.019852
19_FRBO	GNASAS	25.9538
19_FRBO	GNASAS	25.7051
19_FRBO	GUSB	20.1082	20.0755
19_FRBO	GUSB	20.0312
19_FRBO	GUSB	20.0872
2_HIPO	GNASAS	27.2857	27.317	-7.89873	0.00419031
2_HIPO	GNASAS	27.3945
2_HIPO	GNASAS	27.2707
2_HIPO	GUSB	19.3579	19.4182
2_HIPO	GUSB	19.44
2_HIPO	GUSB	19.4568
20_BRSA	GNASAS	24.9075	24.7797	-5.48752	0.0222891
20_BRSA	GNASAS	24.3056
20_BRSA	GNASAS	25.126
20_BRSA	GUSB	19.3353	19.2922
20_BRSA	GUSB	19.2492
20_BRSA	GUSB	19.292
21_MIBA Jr.	GNASAS	25.473	25.3863	-6.11469	0.0144309
21_MIBA Jr.	GNASAS	24.9517
21_MIBA Jr.	GNASAS	25.7343
21_MIBA Jr.	GUSB	19.4211	19.2717
21_MIBA Jr.	GUSB	19.4097
21_MIBA Jr.	GUSB	18.9842
22_MICHBA	GNASAS	24.6681	25.6269	-5.48292	0.0223603
22_MICHBA	GNASAS	26.0408
22_MICHBA	GNASAS	26.1717
22_MICHBA	GUSB	20.0597	20.144
22_MICHBA	GUSB	20.4966
22_MICHBA	GUSB	19.8757
23_CYBE 118	GNASAS	26.4907	26.6809	-7.50411	0.00550856
23_CYBE 118	GNASAS	26.6594
23_CYBE 118	GNASAS	26.8927
23_CYBE 118	GUSB	19.6564	19.1768
23_CYBE 118	GUSB	18.5815
23_CYBE 118	GUSB	19.2926
24_KASA	GNASAS	27.536	27.7292	-7.33377	0.00619892
24_KASA	GNASAS	27.7902
24_KASA	GNASAS	27.8613
24_KASA	GUSB	20.3497	20.3954
24_KASA	GUSB	20.3829
24_KASA	GUSB	20.4537
3_BSKU	GNASAS	27.7003	27.6531	-7.83056	0.00439306
3_BSKU	GNASAS	27.6265
3_BSKU	GNASAS	27.6326
3_BSKU	GUSB	19.8639	19.8226
3_BSKU	GUSB	19.8674
3_BSKU	GUSB	19.7365
4_HSMO	GNASAS	26.5338	26.535	-6.91082	0.00831064
4_HSMO	GNASAS	26.3313
4_HSMO	GNASAS	26.7399
4_HSMO	GUSB	19.7619	19.6242
4_HSMO	GUSB	19.9048
4_HSMO	GUSB	19.2057
5_MIBA Sr.	GNASAS	27.9758	27.8225	-6.7646	0.00919713
5_MIBA Sr.	GNASAS	27.9082
5_MIBA Sr.	GNASAS	27.5835
5_MIBA Sr.	GUSB	21.0707	21.0579
5_MIBA Sr.	GUSB	21.1965
5_MIBA Sr.	GUSB	20.9066
6_SUGO	GNASAS	27.6825	27.5993	-7.49665	0.00553713
6_SUGO	GNASAS	27.4202
6_SUGO	GNASAS	27.6951
6_SUGO	GUSB	20.25	20.1026
6_SUGO	GUSB	20.4304
6_SUGO	GUSB	19.6275
7_TAKU	GNASAS	27.1343	27.2423	-8.20688	0.00338441
7_TAKU	GNASAS	27.3238
7_TAKU	GNASAS	27.2688
7_TAKU	GUSB	18.5097	19.0354
7_TAKU	GUSB	19.7383
7_TAKU	GUSB	18.8582
8_MIHA	GNASAS	27.9896	28.1104	-7.34123	0.00616696
8_MIHA	GNASAS	28.1264
8_MIHA	GNASAS	28.2153
8_MIHA	GUSB	20.9694	20.7692
8_MIHA	GUSB	20.9451
8_MIHA	GUSB	20.3931
9_MEHA	GNASAS	28.3	28.3123	-6.92814	0.00821149
9_MEHA	GNASAS	28.3559
9_MEHA	GNASAS	28.281
9_MEHA	GUSB	20.9604	21.3841
9_MEHA	GUSB	20.8163
9_MEHA	GUSB	22.3757

## Sheet: Figure 5B
Sample	Target	Cq	analysis
1_ELEA	GUSB	19.4401	19.4622	-12.0308	0.000238987
1_ELEA	GUSB	19.4972					case								control
1_ELEA	GUSB	19.4493					affected status		affected	affected	affected	affected	affected			affected	unaffected	unaffected	unaffected	unaffected	unaffected	unaffected	unaffected	affected	unaffected	affected	affected	affected	unaffected	unaffected	affected	affected	unaffected	unaffected
1_ELEA	NESP55	31.6526	31.493				variant		6bp	6bp	6bp	6bp	6bp			STX 4-6								STX 4-6		STX1-8	STX 4-6	STX 4-6			ST 1-8	STX 4-6
1_ELEA	NESP55	31.2453					sample		MIBA Jr	BRSA	MICHBA	KASA	FRBO			1_ELEA	10_JASA	11_PERE	12_ROSA	13_LAHA	14_DEBA	15_BRDA	16_JESA	17_ADMI	18_JJMO Jr.	2_HIPO	23_CYBE 118	3_BSKU	4_HSMO	5_MIBA Sr.	6_SUGO	7_TAKU	8_MIHA	9_MEHA
1_ELEA	NESP55	31.5811					value		4.6154e-05	4.68212e-05	6.10536e-05	3.43451e-05	5.43076e-05			0.000238987	0.000213447	0.000155346	0.000155473	0.000605485	0.000213612	0.000365771	0.00080472	0.000215071	0.00041265	0.000465263	0.000336823	0.000448774	0.000744632	0.00090452	0.000925664	0.000220533	0.00154983	0.00150236	0.000680876
10_JASA	GUSB	20.3046	20.3645	-12.1938	0.000213447		normalized value		0.0677862	0.0687662	0.0896692	0.0504425	0.0797615			0.350999	0.31349	0.228156	0.228342	0.889275	0.313732	0.537207	1.18189	0.315874	0.606057	0.683331	0.49469	0.659113	1.09364	1.32847	1.35952	0.323896	2.27624	2.20651
10_JASA	GUSB	20.527					Affected (6 bp)		x	x	x	x	x
10_JASA	GUSB	20.2619					Affected (STX16)									x								x		x	x	x			x	x
10_JASA	NESP55	32.2435	32.5583				carrier (6 bp)													x	x
10_JASA	NESP55	32.6529					Unaffected										x	x	x			x	x		x				x	x			x	x
10_JASA	NESP55	32.7786
11_PERE	GUSB	21.0467	21.1076	-12.6522	0.000155346
11_PERE	GUSB	21.2985
11_PERE	GUSB	20.9776
11_PERE	NESP55	32.6372	33.7598				6bp
11_PERE	NESP55	34.151					0.0677862	0.0687662	0.0896692	0.0504425	0.0797615
11_PERE	NESP55	34.4913					STX16 deletion
12_ROSA	GUSB	20.3854	20.4056	-12.6511	0.000155473		0.350999	0.315874	0.683331	0.49469	0.659113	1.35952	0.323896
12_ROSA	GUSB	20.495					carrier
12_ROSA	GUSB	20.3364					0.889275	0.313732
12_ROSA	NESP55	33.3815	33.0566				unaffected
12_ROSA	NESP55	32.2854					0.31349	0.228156	0.228342	0.537207	1.18189	0.606057	1.09364	1.32847	2.27624	2.20651
12_ROSA	NESP55	33.5031
13_LAHA	GUSB	20.2919	20.2633	-10.6896	0.000605485
13_LAHA	GUSB	20.282
13_LAHA	GUSB	20.2161
13_LAHA	NESP55	30.8633	30.953
13_LAHA	NESP55	31.1339
13_LAHA	NESP55	30.8617
14_DEBA	GUSB	20.2986	20.241	-12.1927	0.000213612
14_DEBA	GUSB	20.1799
14_DEBA	GUSB	20.2446
14_DEBA	NESP55	33.0166	32.4338
14_DEBA	NESP55	31.9134
14_DEBA	NESP55	32.3712
15_BRDA	GUSB	20.9311	20.9244	-11.4168	0.000365771
15_BRDA	GUSB	20.9811
15_BRDA	GUSB	20.8611
15_BRDA	NESP55	32.5791	32.3412
15_BRDA	NESP55	32.6411
15_BRDA	NESP55	31.8035
16_JESA	GUSB	20.1922	20.1056	-10.2792	0.00080472
16_JESA	GUSB	19.985
16_JESA	GUSB	20.1396
16_JESA	NESP55	30.2888	30.3848
16_JESA	NESP55	30.5614
16_JESA	NESP55	30.3043
17_ADMI	GUSB	20.5516	20.6092	-12.1829	0.000215071
17_ADMI	GUSB	20.6889
17_ADMI	GUSB	20.587
17_ADMI	NESP55	32.537	32.7921
17_ADMI	NESP55	32.8407
17_ADMI	NESP55	32.9985
18_JJMO Jr.	GUSB	19.5831	19.4059	-11.2428	0.00041265
18_JJMO Jr.	GUSB	19.2089
18_JJMO Jr.	GUSB	19.4256
18_JJMO Jr.	NESP55	30.6396	30.6487
18_JJMO Jr.	NESP55	30.8206
18_JJMO Jr.	NESP55	30.4858
19_FRBO	GUSB	19.7699	19.7728	-14.1685	5.43076e-05
19_FRBO	GUSB	19.7816
19_FRBO	GUSB	19.767
19_FRBO	NESP55	33.8439	33.9413
19_FRBO	NESP55	33.9797
19_FRBO	NESP55	34.0004
2_HIPO	GUSB	19.9374	19.979	-11.0697	0.000465263
2_HIPO	GUSB	20
2_HIPO	GUSB	19.9997
2_HIPO	NESP55	31.2647	31.0487
2_HIPO	NESP55	31.1171
2_HIPO	NESP55	30.7643
20_BRSA	GUSB	19.2163	19.197	-14.3825	4.68212e-05
20_BRSA	GUSB	19.2286
20_BRSA	GUSB	19.1462
20_BRSA	NESP55	33.6962	33.5795
20_BRSA	NESP55	33.2392
20_BRSA	NESP55	33.8032
21_MIBA Jr.	GUSB	19.3396	19.2907	-14.4032	4.6154e-05
21_MIBA Jr.	GUSB	19.3182
21_MIBA Jr.	GUSB	19.2144
21_MIBA Jr.	NESP55	33.0755	33.6939
21_MIBA Jr.	NESP55	33.9204
21_MIBA Jr.	NESP55	34.0858
22_MICHBA	GUSB	20.4905	20.3522	-13.9996	6.10536e-05
22_MICHBA	GUSB	20.3143
22_MICHBA	GUSB	20.2518
22_MICHBA	NESP55	34.5718	34.3518
22_MICHBA	NESP55	34.4048
22_MICHBA	NESP55	34.0788
23_CYBE 118	GUSB	19.6458	19.7932	-11.5357	0.000336823
23_CYBE 118	GUSB	20.0115
23_CYBE 118	GUSB	19.7224
23_CYBE 118	NESP55	30.8923	31.329
23_CYBE 118	NESP55	31.9308
23_CYBE 118	NESP55	31.1638
24_KASA	GUSB	20.8806	20.923	-14.8295	3.43451e-05
24_KASA	GUSB	21.0064
24_KASA	GUSB	20.882
24_KASA	NESP55	34.7457	35.7525
24_KASA	NESP55	36.9651
24_KASA	NESP55	35.5468
3_BSKU	GUSB	20.3293	20.3078	-11.1217	0.000448774
3_BSKU	GUSB	20.3094
3_BSKU	GUSB	20.2847
3_BSKU	NESP55	31.5844	31.4295
3_BSKU	NESP55	31.548
3_BSKU	NESP55	31.1562
4_HSMO	GUSB	19.7724	19.8926	-10.3912	0.000744632
4_HSMO	GUSB	19.9538
4_HSMO	GUSB	19.9515
4_HSMO	NESP55	30.2355	30.2838
4_HSMO	NESP55	29.8062
4_HSMO	NESP55	30.8096
5_MIBA Sr.	GUSB	21.1575	21.159	-10.1106	0.00090452
5_MIBA Sr.	GUSB	21.1203
5_MIBA Sr.	GUSB	21.1991
5_MIBA Sr.	NESP55	31.1869	31.2695
5_MIBA Sr.	NESP55	31.3208
5_MIBA Sr.	NESP55	31.3009
6_SUGO	GUSB	20.3772	20.4213	-10.0772	0.000925664
6_SUGO	GUSB	20.4355
6_SUGO	GUSB	20.4513
6_SUGO	NESP55	30.1527	30.4985
6_SUGO	NESP55	30.6075
6_SUGO	NESP55	30.7354
7_TAKU	GUSB	19.1679	19.4469	-12.1467	0.000220533
7_TAKU	GUSB	19.4959
7_TAKU	GUSB	19.6769
7_TAKU	NESP55	31.8715	31.5936
7_TAKU	NESP55	31.5755
7_TAKU	NESP55	31.3339
8_MIHA	GUSB	20.8088	20.952	-9.33367	0.00154983
8_MIHA	GUSB	21.0534
8_MIHA	GUSB	20.9938
8_MIHA	NESP55	30.4678	30.2857
8_MIHA	NESP55	29.8792
8_MIHA	NESP55	30.51
9_MEHA	GUSB	20.8995	21.118	-9.37855	0.00150236
9_MEHA	GUSB	21.225
9_MEHA	GUSB	21.2294
9_MEHA	NESP55	30.5693	30.4965
9_MEHA	NESP55	30.6696
9_MEHA	NESP55	30.2507
